# Supplementary material for: Actin-Related Protein Arp6 Influences H2A.Z-Dependent and -Independent Gene Expression and Links Ribosomal Protein Genes to Nuclear Pores
Source: PLoS Genet. 2010 Apr 15;6(4):e1000910. doi: 10.1371/journal.pgen.1000910 (PMC2855322; doi:10.1371/journal.pgen.1000910)
Supplement: Table S4 — Expression of RP genes in arp6Δ and swr1Δ cells. (0.04 MB XLS) [file pgen.1000910.s014.xls]

## Sheet: Sheet1
Supplementary	Table S4
	arp6 log2 ratio	arp6 t-test p-value	swr1 log2 ratio	swr1 t-test p-value
YLR075W	1.57657	0.0174339	0.112997	0.23367	RPL10	Ribosomal protein L10
YPR102C	1.50337	0.0865601	0.0390751	0.816924	RPL11A	Ribosomal protein L11A
YGR085C	1.14384	0.0335544	0.055414	0.803009	RPL11B	Ribosomal protein L11B
YDR418W	0.718619	0.0367941	0.0391315	0.493819	RPL12B	Ribosomal protein L12B
YDL082W	1.54659	0.00398878	-0.104411	0.593609	RPL13A	Ribosomal protein L13A
YKL006W	1.71122	0.0233111	0.275826	0.0295945	RPL14A	Ribosomal protein L14A
YHL001W	1.70399	0.0149536	0.219834	0.0256729	RPL14B	Ribosomal protein L14B
YLR029C	1.32693	0.202301	-0.0121658	0.87399	RPL15A	Ribosomal protein L15A
YMR121C	0.262738	0.541403	-0.251931	0.0553566	RPL15B	Ribosomal protein L15B
YIL133C	1.09419	0.0155159	0.329241	0.0209299	RPL16A	Ribosomal protein L16A
YNL069C	1.31016	0.0516907	0.0903961	0.365962	RPL16B	Ribosomal protein L16B
YKL180W	1.45175	0.00274647	0.322542	0.038518	RPL17A	Ribosomal protein L17A
YJL177W	1.34877	0.00238886	0.282762	0.0743601	RPL17B	Ribosomal protein L17B
YOL120C	1.24136	0.0477184	0.168663	0.136179	RPL18A	Ribosomal protein L18A
YNL301C	1.22464	0.0367359	0.219393	0.113442	RPL18B	Ribosomal protein L18B
YBR084C-A	0.77005	0.112341	-0.104796	0.566028	RPL19A	Ribosomal protein L19A
YBL027W	1.0769	0.044605	-0.188299	0.495993	RPL19B	Ribosomal protein L19B
YPL220W	1.64974	0.0343911	0.377127	0.0311576	RPL1A	Ribosomal protein L1A
YGL135W	1.59598	0.00823074	0.465603	0.0179863	RPL1B	Ribosomal protein L1B
YMR242C	0.690367	0.282042	0.448166	0.00920275	RPL20A	Ribosomal protein L20A
YOR312C	0.990083	0.096464	0.0359509	0.80755	RPL20B	Ribosomal protein L20B
YBR191W	0.575714	0.535779	0.0804573	0.439971	RPL21A	Ribosomal protein L21A
YPL079W	0.571267	0.165668	0.05883	0.72596	RPL21B	Ribosomal protein L21B
YLR061W	0.728941	0.121322	-0.0853212	0.674349	RPL22A	Ribosomal protein L22A
YBL087C	1.69105	0.0261847	0.387822	0.0477038	RPL23A	Ribosomal protein L23A
YER117W	2.31934	0.0926182	0.466867	0.126094	RPL23B	Ribosomal protein L23B
YGL031C	1.25446	0.0997721	-0.0567188	0.792607	RPL24A	Ribosomal protein L24A
YGR148C	0.818355	0.0471207	-0.167057	0.55555	RPL24B	Ribosomal protein L24B
YOL127W	1.45643	0.0934264	0.208396	0.26466	RPL25	Ribosomal protein L25
YLR344W	0.973506	0.139206	0.137073	0.21178	RPL26A	Ribosomal protein L26A
YGR034W	1.39791	0.129421	0.291451	0.147152	RPL26B	Ribosomal protein L26B
YHR010W	1.52854	0.0934825	-0.0345776	0.875677	RPL27A	Ribosomal protein L27A
YDR471W	1.40735	0.127933	0.0802867	0.720571	RPL27B	Ribosomal protein L27B
YGL103W	2.02932	0.0977688	0.135393	0.213072	RPL28	Ribosomal protein L28
YIL018W	2.97859	0.194556	0.507191	0.161838	RPL2B	Ribosomal protein L2B
YOR063W	0.892835	0.0844458	0.110501	0.486864	RPL3	Ribosomal protein L3
YGL030W	2.17808	0.0276772	0.5126	0.0389837	RPL30	Ribosomal protein L30
YDL075W	1.7348	0.0597638	-0.16966	0.560639	RPL31A	Ribosomal protein L31A
YLR406C	1.25091	0.0754137	-0.0415075	0.89493	RPL31B	Ribosomal protein L31B
YBL092W	1.35968	0.0899998	0.242349	0.222788	RPL32	Ribosomal protein L32
YPL143W	1.65301	0.126867	0.651822	0.00632835	RPL33A	Ribosomal protein L33A
YOR234C	1.87892	0.0814498	0.448107	0.0510915	RPL33B	Ribosomal protein L33B
YER056C-A	1.17185	0.0267499	0.409069	0.0726038	RPL34A	Ribosomal protein L34A
YIL052C	1.13529	0.0440085	0.352023	0.146666	RPL34B	Ribosomal protein L34B
YDL191W	0.617598	0.254341	-0.560366	0.0362137	RPL35A	Ribosomal protein L35A
YDL136W	0.519972	0.169364	-0.586988	0.0922902	RPL35B	Ribosomal protein L35B
YMR194W	0.713577	0.121555	-0.192666	0.328706	RPL36A	Ribosomal protein L36A
YPL249C-A	0.355552	0.0295987	0.170414	0.159053	RPL36B	Ribosomal protein L36B
YLR185W	1.83192	0.0342723	0.449439	0.0713995	RPL37A	Ribosomal protein L37A
YDR500C	0.866461	0.0528532	0.0976658	0.419302	RPL37B	Ribosomal protein L37B
YLR325C	0.958288	0.193461	-0.0564353	0.809188	RPL38	Ribosomal protein L38
YJL189W	1.38348	0.0970657	-0.471088	0.165259	RPL39	Ribosomal protein L39
YKR094C	0.758839	0.0713839	-0.038509	0.866418	RPL40B	Ribosomal protein L40B
YDL184C	-0.026897	0.952411	-0.175431	0.57289	RPL41A	Ribosomal protein L41A
YNL162W	1.72644	0.0447897	0.0836626	0.742033	RPL42A	Ribosomal protein L42A
YHR141C	1.51859	0.0714019	0.362118	0.0706419	RPL42B	Ribosomal protein L42B
YBR031W	1.61354	0.075418	0.301062	0.25208	RPL4A	Ribosomal protein L4A
YDR012W	1.36581	0.0645505	0.217296	0.215144	RPL4B	Ribosomal protein L4B
YPL131W	0.578322	0.148145	0.363739	0.0863294	RPL5	Ribosomal protein L5
YML073C	1.02619	0.00333147	0.273739	0.143153	RPL6A	Ribosomal protein L6A
YLR448W	0.870035	0.077988	0.277268	0.0528082	RPL6B	Ribosomal protein L6B
YGL076C	0.85378	0.0508311	0.37489	0.0396027	RPL7A	Ribosomal protein L7A
YPL198W	1.12701	0.0559907	0.282184	0.0577098	RPL7B	Ribosomal protein L7B
YHL033C	1.16891	0.0144029	0.301356	0.00110139	RPL8A	Ribosomal protein L8A
YLL045C	0.927534	0.036666	0.346943	0.0106825	RPL8B	Ribosomal protein L8B
YGL147C	2.00115	0.0338626	0.0582067	0.78016	RPL9A	Ribosomal protein L9A
YNL067W	1.36011	0.204133	0.202518	0.32082	RPL9B	Ribosomal protein L9B
YLR340W	0.0254996	0.949551	0.634197	0.0152771	RPP0	Ribosomal protein P0
YDL081C	2.3083	0.013332	0.74597	0.0295507	RPP1A	Ribosomal protein P1A
YDL130W	1.82898	0.0176512	0.438307	0.0119058	RPP1B	Ribosomal protein P1B
YOL039W	1.21442	0.0253833	0.597341	0.0165069	RPP2A	Ribosomal protein P2A
YDR382W	2.22028	0.0666899	0.428438	0.00375093	RPP2B	Ribosomal protein P2B
YGR214W	0.905529	0.0046527	0.31666	0.0109571	RPS0A	Ribosomal protein S0A
YLR048W	1.27759	0.000666966	0.367913	0.0159973	RPS0B	Ribosomal protein S0B
YOR293W	1.41478	0.164618	0.0127019	0.952507	RPS10A	Ribosomal protein S10A
YMR230W	1.25341	0.144051	-0.159202	0.194064	RPS10B	Ribosomal protein S10B
YDR025W	1.14703	0.119008	0.332549	0.167976	RPS11A	Ribosomal protein S11A
YBR048W	0.603508	0.135602	0.102494	0.627849	RPS11B	Ribosomal protein S11B
YOR369C	1.33607	0.0172294	0.383564	0.0409072	RPS12	Ribosomal protein S12
YDR064W	1.54223	0.05586	0.376038	0.0137648	RPS13	Ribosomal protein S13
YJL191W	0.540641	0.00342178	0.505069	0.0811781	RPS14B	Ribosomal protein S14B
YOL040C	1.63372	0.0794496	0.753295	0.0120058	RPS15	Ribosomal protein S15
YMR143W	1.67515	0.0544057	0.413166	0.0553482	RPS16A	Ribosomal protein S16A
YDL083C	1.9126	0.0191912	0.226168	0.0251239	RPS16B	Ribosomal protein S16B
YDR447C	1.05512	0.0899873	-0.489945	0.0848943	RPS17B	Ribosomal protein S17B
YDR450W	1.32953	0.0473704	-0.0734093	0.687153	RPS18A	Ribosomal protein S18A
YOL121C	0.825853	0.170781	0.0694728	0.663067	RPS19A	Ribosomal protein S19A
YNL302C	1.12395	0.0416691	-0.105847	0.494486	RPS19B	Ribosomal protein S19B
YLR441C	1.55449	0.16689	-0.404774	0.0901856	RPS1A	Ribosomal protein S1A
YML063W	1.74268	0.0588024	-0.162148	0.452235	RPS1B	Ribosomal protein S1B
YGL123W	1.47581	0.176326	0.298163	0.176787	RPS2	Ribosomal protein S2
YHL015W	0.874571	0.0621831	-0.346054	0.0957673	RPS20	Ribosomal protein S20
YKR057W	1.16466	0.198721	0.0442763	0.307571	RPS21A	Ribosomal protein S21A
YJL136C	1.50998	0.0340597	0.192101	0.379496	RPS21B	Ribosomal protein S21B
YJL190C	2.57211	0.0908932	0.523758	0.00597573	RPS22A	Ribosomal protein S22A
YLR367W	1.26934	0.235431	0.518766	0.0213577	RPS22B	Ribosomal protein S22B
YGR118W	1.906	0.143971	-0.0554135	0.723544	RPS23A	Ribosomal protein S23A
YPR132W	1.17778	0.068429	-0.212283	0.138163	RPS23B	Ribosomal protein S23B
YER074W	1.11865	0.072798	-0.024958	0.840625	RPS24A	Ribosomal protein S24A
YIL069C	1.14672	0.0440869	-0.0709022	0.675753	RPS24B	Ribosomal protein S24B
YGR027C	0.639048	0.0279857	0.129113	0.0289868	RPS25A	Ribosomal protein S25A
YLR333C	0.744924	0.0334547	0.276893	0.0540966	RPS25B	Ribosomal protein S25B
YGL189C	1.4328	0.0918222	0.132249	0.427879	RPS26A	Ribosomal protein S26A
YER131W	0.771749	0.0713198	0.089119	0.601657	RPS26B	Ribosomal protein S26B
YKL156W	0.906674	0.0327531	0.142785	0.0976627	RPS27A	Rribosomal protein S27A
YHR021C	2.17576	0.0276719	0.69009	0.0234661	RPS27B	Ribosomal protein S27B
YOR167C	2.18863	0.0360622	0.784301	0.00144901	RPS28A	Ribosomal protein S28A
YLR264W	1.72778	0.018154	0.103972	0.0260674	RPS28B	Ribosomal protein S28B
YLR388W	0.713353	0.118571	0.659844	0.0588527	RPS29A	Ribosomal protein S29A
YDL061C	0.91652	0.0597693	0.896322	0.0175453	RPS29B	Ribosomal protein S29B
YNL178W	1.57766	0.187456	0.0386136	0.803836	RPS3	Ribosomal protein S3
YOR182C	0.945503	0.03281	-0.12014	0.64847	RPS30B	Ribosomal protein S30B
YLR167W	2.06123	0.086882	0.330792	0.225867	RPS31	Ribosomal protein S31
YJR145C	1.77381	0.0481268	0.406672	0.00334523	RPS4A	Ribosomal protein S4A
YHR203C	1.4264	0.00342018	0.455713	0.04005	RPS4B	Ribosomal protein S4B
YJR123W	1.90127	0.0353137	0.739037	0.000987969	RPS5	Ribosomal protein S5
YPL090C	1.38885	0.106165	-0.310678	0.139495	RPS6A	Ribosomal protein S6A
YBR181C	1.51748	0.18682	-0.277696	0.0465267	RPS6B	Ribosomal protein S6B
YOR096W	1.51306	0.0303622	-0.140771	0.39328	RPS7A	Ribosomal protein S7A
YNL096C	0.949886	0.0408353	-0.0829164	0.741139	RPS7B	Ribosomal protein S7B
YBL072C	2.20257	0.0676283	0.170423	0.317507	RPS8A	Ribosomal protein S8A
YER102W	2.07663	0.067946	0.196568	0.24533	RPS8B	Ribosomal protein S8B
YPL081W	0.961701	0.036378	0.0796408	0.628228	RPS9A	Ribosomal protein S9A
YBR189W	0.950615	0.0510564	0.0472289	0.815976	RPS9B	Ribosomal protein S9B
